# Supplementary material for: Patients with Obesity and a History of Metformin Treatment Have Lower Influenza Mortality: A Retrospective Cohort Study
Source: Pathogens. 2022 Feb 19;11(2):270. doi: 10.3390/pathogens11020270 (PMC8876732; doi:10.3390/pathogens11020270)
Supplement: Supplementary file 1 [file pathogens-11-00270-s001.zip]

Archive with 1 entries (1 files):
- pathogens-1512346-supplementary.pdf
